# Supplementary material for: The Effect of La3+ on the Methylene Blue Dye Removal Capacity of the La/ZnTiO3 Photocatalyst, a DFT Study
Source: Nanomaterials (Basel). 2022 Sep 10;12(18):3137. doi: 10.3390/nano12183137 (PMC9505429; doi:10.3390/nano12183137)
Supplement: Supplementary file 1 [file nanomaterials-12-03137-s001.zip]

Archive with 1 entries (1 files):
- nanomaterials-1839998-supplementary.pdf
